# Supplementary material for: Bioaerosol Inactivation by a Cold Plasma Ionizer Coupled with an Electrostatic Precipitator
Source: Microorganisms. 2024 Sep 21;12(9):1923. doi: 10.3390/microorganisms12091923 (PMC11433785; doi:10.3390/microorganisms12091923)
Supplement: Supplementary file 1 [file microorganisms-12-01923-s001.zip]

Archive with 1 entries (1 files):
- microorganisms-3147488-supplementary.pdf
